# Supplementary material for: Mechanical Thrombectomy in Ischemic Stroke with a Large Infarct Core: A Meta-Analysis of Randomized Controlled Trials
Source: J Clin Med. 2024 Jul 23;13(15):4280. doi: 10.3390/jcm13154280 (PMC11313619; doi:10.3390/jcm13154280)
Supplement: Supplementary file 1 [file jcm-13-04280-s001.zip]

Archive with 1 entries (1 files):
- jcm-2970702-supplementary.pdf
